# Supplementary material for: Effectiveness and safety of anti-PD-1 monotherapy or combination therapy in Chinese advanced gastric cancer: A real-world study
Source: Front Oncol. 2023 Jan 5;12:976078. doi: 10.3389/fonc.2022.976078 (PMC9850086; doi:10.3389/fonc.2022.976078)
Supplement: Supplementary Table 1 — Univariate analysis and multivariate analysis for overall survival [file Table_1.xlsx]

## Sheet: Sheet1
	Monotherapy(n=19)			Combination(n=35)
	Any grade	Grade 3-4		Any grade	Grade 3-4
Any TRAEs*
Neutrophil count decreased	0	0		11(31.4%)	4(11.4%)
Nausea	0	0		7(20.0%)	0
Vomiting	0	0		4(11.4%)	0
ALT increased	1(5.3%)	0		4(11.4%)	0
AST increased	1(5.3%)	0		3(8.6%)	0
Alopecia				2(5.7%)	0
Mucositis oral	1(5.3%)	1(5.3%)		0	0
Blood bilirubin increased	1(5.3%)	0		0	0
Anemia	1(5.3%)	0		0	0
Diarrhea	1(5.3%)	0		0	0
Obstruction gastric	1(5.3%)	1(5.3%)
Gastric perforation	0	0		1(2.9%)	1(2.9%)
Lung infection	0	0		1(2.9%)	1(2.9%)
Additional TRAEs of special interest
Pneumonitis	1(5.3%)	0		2(5.7%)	1(2.9%)
Data are number of patients (% of total patients). *TRAEs=treatment-related adverse events. ALT=alanine aminotransferase. AST=alkaline phosphatase.
